# Supplementary material for: Safety of Obtaining an Extra Biobank Kidney Biopsy Core
Source: J Clin Med. 2022 Mar 7;11(5):1459. doi: 10.3390/jcm11051459 (PMC8911133; doi:10.3390/jcm11051459)
Supplement: Supplementary file 1 [file jcm-11-01459-s001.zip]

Archive with 1 entries (1 files):
- jcm-1616893-supplementary.pdf
